# Supplementary material for: Endocarditis in Liver Transplant Recipients: A Systematic Review
Source: J Clin Med. 2021 Jun 16;10(12):2660. doi: 10.3390/jcm10122660 (PMC8235265; doi:10.3390/jcm10122660)
Supplement: Supplementary file 1 [file jcm-10-02660-s001.zip]

Archive with 2 entries (2 files):
- jcm-1252185-supplementary/@Supplementary Table 1.pdf
- jcm-1252185-supplementary/@Supplementary Table 2.pdf
